# Supplementary material for: Internet Use and Psychosomatic Symptoms among University Students: Cross-Sectional Study
Source: Int J Environ Res Public Health. 2022 Feb 4;19(3):1774. doi: 10.3390/ijerph19031774 (PMC8835365; doi:10.3390/ijerph19031774)
Supplement: Supplementary file 1 [file ijerph-19-01774-s001.zip]

Archive with 1 entries (1 files):
- ijerph-1517970-suppl.sav
